# Supplementary material for: Effectiveness of ChAdOx1 vaccine in older adults during SARS-CoV-2 Gamma variant circulation in São Paulo
Source: Nat Commun. 2021 Oct 28;12:6220. doi: 10.1038/s41467-021-26459-6 (PMC8553924; doi:10.1038/s41467-021-26459-6)
Supplement: Supplementary file 3 — Source Data [file 41467_2021_26459_MOESM3_ESM.xlsx]

## Sheet: Overview
Figure	Data	Source	Access date
1a	Weekly case counts, hospitalizations, and deaths based on positive RT-PCR/antigen tests for the age group ≥60 years	Study data	N/A
1b	Monthly prevalence of main SARS-CoV-2 variants of concern among genotyped isolates in the GISAID database	GISAID	2021-07-07
1c	Daily cumulative vaccination coverage for age group ≥60 years	OpenDataSUS	2021-07-09
2	Study flowchart: eligible individuals, eligible cases and controls, selected cases and control	Study data	N/A
3a	Vaccine effectiveness against COVID-19 by dose and timing	Study data	N/A
3b	Vaccine effectiveness against COVID-19 hospitalization by dose and timing	Study data	N/A
3c	Vaccine effectiveness against COVID-19 death by dose and timing	Study data	N/A
S1	Timing of enrolment of discordant case-control pairs by vaccination category	Study data	N/A
S2 (left col)	Timing of RT-PCR sample collection relative to first dose among cases and controls who received at least one dose	Study data	N/A
S2 (right col)	Timing of RT-PCR sample collection relative to second dose among cases and controls who received two doses	Study data	N/A

## Sheet: Figure1A
g	weeks	n	cumsum	type
1	2020-03-02	0	0	cases
1	2020-03-09	79	79	cases
1	2020-03-16	477	556	cases
1	2020-03-23	1214	1770	cases
1	2020-03-30	1466	3236	cases
1	2020-04-06	1328	4564	cases
1	2020-04-13	1525	6089	cases
1	2020-04-20	2206	8295	cases
1	2020-04-27	2754	11049	cases
1	2020-05-04	3112	14161	cases
1	2020-05-11	3600	17761	cases
1	2020-05-18	4407	22168	cases
1	2020-05-25	4198	26366	cases
1	2020-06-01	4541	30907	cases
1	2020-06-08	4961	35868	cases
1	2020-06-15	4928	40796	cases
1	2020-06-22	4890	45686	cases
1	2020-06-29	5296	50982	cases
1	2020-07-06	6087	57069	cases
1	2020-07-13	5915	62984	cases
1	2020-07-20	5677	68661	cases
1	2020-07-27	5278	73939	cases
1	2020-08-03	5051	78990	cases
1	2020-08-10	5009	83999	cases
1	2020-08-17	4231	88230	cases
1	2020-08-24	4338	92568	cases
1	2020-08-31	3962	96530	cases
1	2020-09-07	3499	100029	cases
1	2020-09-14	3506	103535	cases
1	2020-09-21	3170	106705	cases
1	2020-09-28	2926	109631	cases
1	2020-10-05	2516	112147	cases
1	2020-10-12	2304	114451	cases
1	2020-10-19	2468	116919	cases
1	2020-10-26	2372	119291	cases
1	2020-11-02	2644	121935	cases
1	2020-11-09	3713	125648	cases
1	2020-11-16	4294	129942	cases
1	2020-11-23	5249	135191	cases
1	2020-11-30	5853	141044	cases
1	2020-12-07	5946	146990	cases
1	2020-12-14	6376	153366	cases
1	2020-12-21	5868	159234	cases
1	2020-12-28	7950	167184	cases
1	2021-01-04	10942	178126	cases
1	2021-01-11	9657	187783	cases
1	2021-01-18	8763	196546	cases
1	2021-01-25	7763	204309	cases
1	2021-02-01	6698	211007	cases
1	2021-02-08	6473	217480	cases
1	2021-02-15	7809	225289	cases
1	2021-02-22	9882	235171	cases
1	2021-03-01	12530	247701	cases
1	2021-03-08	16205	263906	cases
1	2021-03-15	17683	281589	cases
1	2021-03-22	16203	297792	cases
1	2021-03-29	12170	309962	cases
1	2021-04-05	10976	320938	cases
1	2021-04-12	9770	330708	cases
1	2021-04-19	8705	339413	cases
1	2021-04-26	8351	347764	cases
1	2021-05-03	8518	356282	cases
1	2021-05-10	8871	365153	cases
1	2021-05-17	9466	374619	cases
1	2021-05-24	8817	383436	cases
1	2021-05-31	9430	392866	cases
1	2021-06-07	8881	401747	cases
1	2021-06-14	7717	409464	cases
1	2021-06-21	6396	415860	cases
1	2021-06-28	3863	419723	cases
1	2021-07-05	1112	420835	cases
1	2020-03-09	68	68	hosp
1	2020-03-16	436	504	hosp
1	2020-03-23	1087	1591	hosp
1	2020-03-30	1297	2888	hosp
1	2020-04-06	1153	4041	hosp
1	2020-04-13	1250	5291	hosp
1	2020-04-20	1837	7128	hosp
1	2020-04-27	2119	9247	hosp
1	2020-05-04	2345	11592	hosp
1	2020-05-11	2673	14265	hosp
1	2020-05-18	3137	17402	hosp
1	2020-05-25	2867	20269	hosp
1	2020-06-01	2947	23216	hosp
1	2020-06-08	3057	26273	hosp
1	2020-06-15	2864	29137	hosp
1	2020-06-22	2725	31862	hosp
1	2020-06-29	2810	34672	hosp
1	2020-07-06	2984	37656	hosp
1	2020-07-13	2871	40527	hosp
1	2020-07-20	2574	43101	hosp
1	2020-07-27	2463	45564	hosp
1	2020-08-03	2292	47856	hosp
1	2020-08-10	2109	49965	hosp
1	2020-08-17	1804	51769	hosp
1	2020-08-24	1916	53685	hosp
1	2020-08-31	1686	55371	hosp
1	2020-09-07	1510	56881	hosp
1	2020-09-14	1412	58293	hosp
1	2020-09-21	1329	59622	hosp
1	2020-09-28	1262	60884	hosp
1	2020-10-05	1048	61932	hosp
1	2020-10-12	976	62908	hosp
1	2020-10-19	995	63903	hosp
1	2020-10-26	951	64854	hosp
1	2020-11-02	1073	65927	hosp
1	2020-11-09	1502	67429	hosp
1	2020-11-16	1778	69207	hosp
1	2020-11-23	2029	71236	hosp
1	2020-11-30	2110	73346	hosp
1	2020-12-07	2211	75557	hosp
1	2020-12-14	2282	77839	hosp
1	2020-12-21	2166	80005	hosp
1	2020-12-28	2714	82719	hosp
1	2021-01-04	3486	86205	hosp
1	2021-01-11	3158	89363	hosp
1	2021-01-18	2811	92174	hosp
1	2021-01-25	2584	94758	hosp
1	2021-02-01	2450	97208	hosp
1	2021-02-08	2394	99602	hosp
1	2021-02-15	2975	102577	hosp
1	2021-02-22	3968	106545	hosp
1	2021-03-01	4964	111509	hosp
1	2021-03-08	6295	117804	hosp
1	2021-03-15	6890	124694	hosp
1	2021-03-22	6304	130998	hosp
1	2021-03-29	4904	135902	hosp
1	2021-04-05	4254	140156	hosp
1	2021-04-12	3610	143766	hosp
1	2021-04-19	3142	146908	hosp
1	2021-04-26	3069	149977	hosp
1	2021-05-03	2819	152796	hosp
1	2021-05-10	2820	155616	hosp
1	2021-05-17	2900	158516	hosp
1	2021-05-24	2586	161102	hosp
1	2021-05-31	2432	163534	hosp
1	2021-06-07	2304	165838	hosp
1	2021-06-14	1877	167715	hosp
1	2021-06-21	1485	169200	hosp
1	2021-06-28	775	169975	hosp
1	2021-07-05	86	170061	hosp
1	2020-03-09	22	22	death
1	2020-03-16	232	254	death
1	2020-03-23	498	752	death
1	2020-03-30	601	1353	death
1	2020-04-06	579	1932	death
1	2020-04-13	645	2577	death
1	2020-04-20	927	3504	death
1	2020-04-27	998	4502	death
1	2020-05-04	1162	5664	death
1	2020-05-11	1270	6934	death
1	2020-05-18	1411	8345	death
1	2020-05-25	1370	9715	death
1	2020-06-01	1352	11067	death
1	2020-06-08	1385	12452	death
1	2020-06-15	1265	13717	death
1	2020-06-22	1267	14984	death
1	2020-06-29	1248	16232	death
1	2020-07-06	1345	17577	death
1	2020-07-13	1279	18856	death
1	2020-07-20	1105	19961	death
1	2020-07-27	1110	21071	death
1	2020-08-03	990	22061	death
1	2020-08-10	897	22958	death
1	2020-08-17	772	23730	death
1	2020-08-24	808	24538	death
1	2020-08-31	719	25257	death
1	2020-09-07	641	25898	death
1	2020-09-14	571	26469	death
1	2020-09-21	535	27004	death
1	2020-09-28	489	27493	death
1	2020-10-05	423	27916	death
1	2020-10-12	374	28290	death
1	2020-10-19	357	28647	death
1	2020-10-26	367	29014	death
1	2020-11-02	384	29398	death
1	2020-11-09	574	29972	death
1	2020-11-16	671	30643	death
1	2020-11-23	769	31412	death
1	2020-11-30	802	32214	death
1	2020-12-07	864	33078	death
1	2020-12-14	892	33970	death
1	2020-12-21	811	34781	death
1	2020-12-28	1053	35834	death
1	2021-01-04	1385	37219	death
1	2021-01-11	1252	38471	death
1	2021-01-18	1120	39591	death
1	2021-01-25	1088	40679	death
1	2021-02-01	1056	41735	death
1	2021-02-08	1037	42772	death
1	2021-02-15	1375	44147	death
1	2021-02-22	1910	46057	death
1	2021-03-01	2526	48583	death
1	2021-03-08	3354	51937	death
1	2021-03-15	3721	55658	death
1	2021-03-22	3311	58969	death
1	2021-03-29	2563	61532	death
1	2021-04-05	2104	63636	death
1	2021-04-12	1669	65305	death
1	2021-04-19	1493	66798	death
1	2021-04-26	1362	68160	death
1	2021-05-03	1273	69433	death
1	2021-05-10	1261	70694	death
1	2021-05-17	1288	71982	death
1	2021-05-24	1131	73113	death
1	2021-05-31	1113	74226	death
1	2021-06-07	973	75199	death
1	2021-06-14	720	75919	death
1	2021-06-21	429	76348	death
1	2021-06-28	134	76482	death
1	2021-07-05	6	76488	death

## Sheet: Figure1B
month	pangolin_lineage	value
2020-10-01	B.1.1.7	0
2020-11-01	B.1.1.7	0
2020-12-01	B.1.1.7	0
2021-01-01	B.1.1.7	0.0538922
2021-02-01	B.1.1.7	0.0154739
2021-03-01	B.1.1.7	0.0507285
2021-04-01	B.1.1.7	0.0413426
2021-05-01	B.1.1.7	0.0323872
2020-10-01	P.1	0
2020-11-01	P.1	0.0131579
2020-12-01	P.1	0
2021-01-01	P.1	0.146707
2021-02-01	P.1	0.427466
2021-03-01	P.1	0.80572
2021-04-01	P.1	0.892755
2021-05-01	P.1	0.916303
2020-10-01	P.2	0.142857
2020-11-01	P.2	0.25
2020-12-01	P.2	0.322034
2021-01-01	P.2	0.392216
2021-02-01	P.2	0.311412
2021-03-01	P.2	0.0636805
2021-04-01	P.2	0.00941465
2021-05-01	P.2	0.000363901
2021-06-01	B.1.1.7	0.0323872
2021-06-01	P.1	0.916303
2021-06-01	P.2	0.000363901

## Sheet: Figure1C
dose	vacina	date	m	cumsum	rate	vacina_dose
1	ChAdOx1	2021-01-17	2	2	2.54125e-05	ChAdOx1 (1st dose)
1	ChAdOx1	2021-01-19	6	8	0.00010165	ChAdOx1 (1st dose)
1	ChAdOx1	2021-01-20	23	31	0.000393894	ChAdOx1 (1st dose)
1	ChAdOx1	2021-01-21	96	127	0.0016137	ChAdOx1 (1st dose)
1	ChAdOx1	2021-01-22	82	209	0.00265561	ChAdOx1 (1st dose)
1	ChAdOx1	2021-01-23	8	217	0.00275726	ChAdOx1 (1st dose)
1	ChAdOx1	2021-01-24	3	220	0.00279538	ChAdOx1 (1st dose)
1	ChAdOx1	2021-01-25	80	300	0.00381188	ChAdOx1 (1st dose)
1	ChAdOx1	2021-01-26	208	508	0.00645478	ChAdOx1 (1st dose)
1	ChAdOx1	2021-01-27	4498	5006	0.0636076	ChAdOx1 (1st dose)
1	ChAdOx1	2021-01-28	7673	12679	0.161103	ChAdOx1 (1st dose)
1	ChAdOx1	2021-01-29	6458	19137	0.24316	ChAdOx1 (1st dose)
1	ChAdOx1	2021-01-30	3121	22258	0.282816	ChAdOx1 (1st dose)
1	ChAdOx1	2021-01-31	871	23129	0.293883	ChAdOx1 (1st dose)
1	ChAdOx1	2021-02-01	5771	28900	0.367211	ChAdOx1 (1st dose)
1	ChAdOx1	2021-02-02	7046	35946	0.456739	ChAdOx1 (1st dose)
1	ChAdOx1	2021-02-03	6402	42348	0.538085	ChAdOx1 (1st dose)
1	ChAdOx1	2021-02-04	5450	47798	0.607334	ChAdOx1 (1st dose)
1	ChAdOx1	2021-02-05	7485	55283	0.70244	ChAdOx1 (1st dose)
1	ChAdOx1	2021-02-06	1163	56446	0.717218	ChAdOx1 (1st dose)
1	ChAdOx1	2021-02-07	170	56616	0.719378	ChAdOx1 (1st dose)
1	ChAdOx1	2021-02-08	8347	64963	0.825437	ChAdOx1 (1st dose)
1	ChAdOx1	2021-02-09	4745	69708	0.885728	ChAdOx1 (1st dose)
1	ChAdOx1	2021-02-10	4475	74183	0.942589	ChAdOx1 (1st dose)
1	ChAdOx1	2021-02-11	6549	80732	1.0258	ChAdOx1 (1st dose)
1	ChAdOx1	2021-02-12	12752	93484	1.18783	ChAdOx1 (1st dose)
1	ChAdOx1	2021-02-13	974	94458	1.20021	ChAdOx1 (1st dose)
1	ChAdOx1	2021-02-14	219	94677	1.20299	ChAdOx1 (1st dose)
1	ChAdOx1	2021-02-15	6359	101036	1.28379	ChAdOx1 (1st dose)
1	ChAdOx1	2021-02-16	2589	103625	1.31669	ChAdOx1 (1st dose)
1	ChAdOx1	2021-02-17	2142	105767	1.3439	ChAdOx1 (1st dose)
1	ChAdOx1	2021-02-18	1679	107446	1.36524	ChAdOx1 (1st dose)
1	ChAdOx1	2021-02-19	1492	108938	1.38419	ChAdOx1 (1st dose)
1	ChAdOx1	2021-02-20	603	109541	1.39186	ChAdOx1 (1st dose)
1	ChAdOx1	2021-02-21	44	109585	1.39242	ChAdOx1 (1st dose)
1	ChAdOx1	2021-02-22	1013	110598	1.40529	ChAdOx1 (1st dose)
1	ChAdOx1	2021-02-23	804	111402	1.4155	ChAdOx1 (1st dose)
1	ChAdOx1	2021-02-24	866	112268	1.42651	ChAdOx1 (1st dose)
1	ChAdOx1	2021-02-25	850	113118	1.43731	ChAdOx1 (1st dose)
1	ChAdOx1	2021-02-26	6410	119528	1.51875	ChAdOx1 (1st dose)
1	ChAdOx1	2021-02-27	93084	212612	2.7015	ChAdOx1 (1st dose)
1	ChAdOx1	2021-02-28	15748	228360	2.9016	ChAdOx1 (1st dose)
1	ChAdOx1	2021-03-01	104629	332989	4.23105	ChAdOx1 (1st dose)
1	ChAdOx1	2021-03-02	21443	354432	4.50351	ChAdOx1 (1st dose)
1	ChAdOx1	2021-03-03	82692	437124	5.55421	ChAdOx1 (1st dose)
1	ChAdOx1	2021-03-04	33314	470438	5.97751	ChAdOx1 (1st dose)
1	ChAdOx1	2021-03-05	4440	474878	6.03393	ChAdOx1 (1st dose)
1	ChAdOx1	2021-03-06	6881	481759	6.12136	ChAdOx1 (1st dose)
1	ChAdOx1	2021-03-07	159	481918	6.12338	ChAdOx1 (1st dose)
1	ChAdOx1	2021-03-08	7015	488933	6.21251	ChAdOx1 (1st dose)
1	ChAdOx1	2021-03-09	5297	494230	6.27982	ChAdOx1 (1st dose)
1	ChAdOx1	2021-03-10	4411	498641	6.33586	ChAdOx1 (1st dose)
1	ChAdOx1	2021-03-11	3272	501913	6.37744	ChAdOx1 (1st dose)
1	ChAdOx1	2021-03-12	2687	504600	6.41158	ChAdOx1 (1st dose)
1	ChAdOx1	2021-03-13	1923	506523	6.43601	ChAdOx1 (1st dose)
1	ChAdOx1	2021-03-14	32	506555	6.43642	ChAdOx1 (1st dose)
1	ChAdOx1	2021-03-15	3366	509921	6.47919	ChAdOx1 (1st dose)
1	ChAdOx1	2021-03-16	1494	511415	6.49817	ChAdOx1 (1st dose)
1	ChAdOx1	2021-03-17	908	512323	6.50971	ChAdOx1 (1st dose)
1	ChAdOx1	2021-03-18	740	513063	6.51911	ChAdOx1 (1st dose)
1	ChAdOx1	2021-03-19	826	513889	6.52961	ChAdOx1 (1st dose)
1	ChAdOx1	2021-03-20	241	514130	6.53267	ChAdOx1 (1st dose)
1	ChAdOx1	2021-03-21	6	514136	6.53275	ChAdOx1 (1st dose)
1	ChAdOx1	2021-03-22	489	514625	6.53896	ChAdOx1 (1st dose)
1	ChAdOx1	2021-03-23	714	515339	6.54803	ChAdOx1 (1st dose)
1	ChAdOx1	2021-03-24	318	515657	6.55207	ChAdOx1 (1st dose)
1	ChAdOx1	2021-03-25	393	516050	6.55707	ChAdOx1 (1st dose)
1	ChAdOx1	2021-03-26	509	516559	6.56354	ChAdOx1 (1st dose)
1	ChAdOx1	2021-03-27	240	516799	6.56658	ChAdOx1 (1st dose)
1	ChAdOx1	2021-03-28	17	516816	6.5668	ChAdOx1 (1st dose)
1	ChAdOx1	2021-03-29	340	517156	6.57112	ChAdOx1 (1st dose)
1	ChAdOx1	2021-03-30	668	517824	6.57961	ChAdOx1 (1st dose)
1	ChAdOx1	2021-03-31	848	518672	6.59038	ChAdOx1 (1st dose)
1	ChAdOx1	2021-04-01	894	519566	6.60174	ChAdOx1 (1st dose)
1	ChAdOx1	2021-04-02	107	519673	6.6031	ChAdOx1 (1st dose)
1	ChAdOx1	2021-04-03	23	519696	6.60339	ChAdOx1 (1st dose)
1	ChAdOx1	2021-04-04	4	519700	6.60345	ChAdOx1 (1st dose)
1	ChAdOx1	2021-04-05	707	520407	6.61243	ChAdOx1 (1st dose)
1	ChAdOx1	2021-04-06	405	520812	6.61757	ChAdOx1 (1st dose)
1	ChAdOx1	2021-04-07	684	521496	6.62627	ChAdOx1 (1st dose)
1	ChAdOx1	2021-04-08	483	521979	6.6324	ChAdOx1 (1st dose)
1	ChAdOx1	2021-04-09	501	522480	6.63877	ChAdOx1 (1st dose)
1	ChAdOx1	2021-04-10	3424	525904	6.68228	ChAdOx1 (1st dose)
1	ChAdOx1	2021-04-11	3129	529033	6.72203	ChAdOx1 (1st dose)
1	ChAdOx1	2021-04-12	4939	533972	6.78479	ChAdOx1 (1st dose)
1	ChAdOx1	2021-04-13	5517	539489	6.85489	ChAdOx1 (1st dose)
1	ChAdOx1	2021-04-14	54726	594215	7.55025	ChAdOx1 (1st dose)
1	ChAdOx1	2021-04-15	28584	622799	7.91345	ChAdOx1 (1st dose)
1	ChAdOx1	2021-04-16	23530	646329	8.21243	ChAdOx1 (1st dose)
1	ChAdOx1	2021-04-17	8683	655012	8.32276	ChAdOx1 (1st dose)
1	ChAdOx1	2021-04-18	7753	662765	8.42127	ChAdOx1 (1st dose)
1	ChAdOx1	2021-04-19	13721	676486	8.59561	ChAdOx1 (1st dose)
1	ChAdOx1	2021-04-20	17197	693683	8.81412	ChAdOx1 (1st dose)
1	ChAdOx1	2021-04-21	121059	814742	10.3523	ChAdOx1 (1st dose)
1	ChAdOx1	2021-04-22	14061	828803	10.531	ChAdOx1 (1st dose)
1	ChAdOx1	2021-04-23	46531	875334	11.1222	ChAdOx1 (1st dose)
1	ChAdOx1	2021-04-24	24728	900062	11.4364	ChAdOx1 (1st dose)
1	ChAdOx1	2021-04-25	2863	902925	11.4728	ChAdOx1 (1st dose)
1	ChAdOx1	2021-04-26	48297	951222	12.0865	ChAdOx1 (1st dose)
1	ChAdOx1	2021-04-27	7705	958927	12.1844	ChAdOx1 (1st dose)
1	ChAdOx1	2021-04-28	14150	973077	12.3642	ChAdOx1 (1st dose)
1	ChAdOx1	2021-04-29	19268	992345	12.609	ChAdOx1 (1st dose)
1	ChAdOx1	2021-04-30	33490	1025835	13.0345	ChAdOx1 (1st dose)
1	ChAdOx1	2021-05-01	6626	1032461	13.1187	ChAdOx1 (1st dose)
1	ChAdOx1	2021-05-02	5523	1037984	13.1889	ChAdOx1 (1st dose)
1	ChAdOx1	2021-05-03	25348	1063332	13.511	ChAdOx1 (1st dose)
1	ChAdOx1	2021-05-04	23087	1086419	13.8043	ChAdOx1 (1st dose)
1	ChAdOx1	2021-05-05	3369	1089788	13.8471	ChAdOx1 (1st dose)
1	ChAdOx1	2021-05-06	52	1089840	13.8478	ChAdOx1 (1st dose)
1	ChAdOx1	2021-05-07	231	1090071	13.8507	ChAdOx1 (1st dose)
1	ChAdOx1	2021-05-08	269	1090340	13.8541	ChAdOx1 (1st dose)
1	ChAdOx1	2021-05-09	1055	1091395	13.8676	ChAdOx1 (1st dose)
1	ChAdOx1	2021-05-10	2470	1093865	13.8989	ChAdOx1 (1st dose)
1	ChAdOx1	2021-05-11	4257	1098122	13.953	ChAdOx1 (1st dose)
1	ChAdOx1	2021-05-12	1456	1099578	13.9715	ChAdOx1 (1st dose)
1	ChAdOx1	2021-05-13	775	1100353	13.9814	ChAdOx1 (1st dose)
1	ChAdOx1	2021-05-14	33	1100386	13.9818	ChAdOx1 (1st dose)
1	ChAdOx1	2021-05-15	32	1100418	13.9822	ChAdOx1 (1st dose)
1	ChAdOx1	2021-05-16	201	1100619	13.9848	ChAdOx1 (1st dose)
1	ChAdOx1	2021-05-17	36	1100655	13.9852	ChAdOx1 (1st dose)
1	ChAdOx1	2021-05-18	60	1100715	13.986	ChAdOx1 (1st dose)
1	ChAdOx1	2021-05-19	30	1100745	13.9864	ChAdOx1 (1st dose)
1	ChAdOx1	2021-05-20	49	1100794	13.987	ChAdOx1 (1st dose)
1	ChAdOx1	2021-05-21	511	1101305	13.9935	ChAdOx1 (1st dose)
1	ChAdOx1	2021-05-22	1641	1102946	14.0143	ChAdOx1 (1st dose)
1	ChAdOx1	2021-05-23	352	1103298	14.0188	ChAdOx1 (1st dose)
1	ChAdOx1	2021-05-24	833	1104131	14.0294	ChAdOx1 (1st dose)
1	ChAdOx1	2021-05-25	32	1104163	14.0298	ChAdOx1 (1st dose)
1	ChAdOx1	2021-05-26	16	1104179	14.03	ChAdOx1 (1st dose)
1	ChAdOx1	2021-05-27	14	1104193	14.0302	ChAdOx1 (1st dose)
1	ChAdOx1	2021-05-28	26	1104219	14.0305	ChAdOx1 (1st dose)
1	ChAdOx1	2021-05-29	192	1104411	14.0329	ChAdOx1 (1st dose)
1	ChAdOx1	2021-05-30	250	1104661	14.0361	ChAdOx1 (1st dose)
1	ChAdOx1	2021-05-31	460	1105121	14.042	ChAdOx1 (1st dose)
1	ChAdOx1	2021-06-01	1065	1106186	14.0555	ChAdOx1 (1st dose)
1	ChAdOx1	2021-06-02	18	1106204	14.0557	ChAdOx1 (1st dose)
1	ChAdOx1	2021-06-03	15	1106219	14.0559	ChAdOx1 (1st dose)
1	ChAdOx1	2021-06-04	39	1106258	14.0564	ChAdOx1 (1st dose)
1	ChAdOx1	2021-06-05	111	1106369	14.0578	ChAdOx1 (1st dose)
1	ChAdOx1	2021-06-06	30	1106399	14.0582	ChAdOx1 (1st dose)
1	ChAdOx1	2021-06-07	27	1106426	14.0585	ChAdOx1 (1st dose)
1	ChAdOx1	2021-06-08	16	1106442	14.0587	ChAdOx1 (1st dose)
1	ChAdOx1	2021-06-09	15	1106457	14.0589	ChAdOx1 (1st dose)
1	ChAdOx1	2021-06-10	52	1106509	14.0596	ChAdOx1 (1st dose)
1	ChAdOx1	2021-06-11	26	1106535	14.0599	ChAdOx1 (1st dose)
1	ChAdOx1	2021-06-12	67	1106602	14.0608	ChAdOx1 (1st dose)
1	ChAdOx1	2021-06-13	19	1106621	14.061	ChAdOx1 (1st dose)
1	ChAdOx1	2021-06-14	34	1106655	14.0615	ChAdOx1 (1st dose)
1	ChAdOx1	2021-06-15	17	1106672	14.0617	ChAdOx1 (1st dose)
1	ChAdOx1	2021-06-16	34	1106706	14.0621	ChAdOx1 (1st dose)
1	ChAdOx1	2021-06-17	48	1106754	14.0627	ChAdOx1 (1st dose)
1	ChAdOx1	2021-06-18	147	1106901	14.0646	ChAdOx1 (1st dose)
1	ChAdOx1	2021-06-19	50	1106951	14.0652	ChAdOx1 (1st dose)
1	ChAdOx1	2021-06-20	101	1107052	14.0665	ChAdOx1 (1st dose)
1	ChAdOx1	2021-06-21	44	1107096	14.0671	ChAdOx1 (1st dose)
1	ChAdOx1	2021-06-22	6	1107102	14.0671	ChAdOx1 (1st dose)
1	ChAdOx1	2021-06-23	14	1107116	14.0673	ChAdOx1 (1st dose)
1	ChAdOx1	2021-06-24	10	1107126	14.0674	ChAdOx1 (1st dose)
1	ChAdOx1	2021-06-25	7	1107133	14.0675	ChAdOx1 (1st dose)
1	ChAdOx1	2021-06-26	2	1107135	14.0675	ChAdOx1 (1st dose)
1	ChAdOx1	2021-06-27	3	1107138	14.0676	ChAdOx1 (1st dose)
1	ChAdOx1	2021-06-28	13	1107151	14.0678	ChAdOx1 (1st dose)
1	ChAdOx1	2021-06-29	7	1107158	14.0678	ChAdOx1 (1st dose)
1	ChAdOx1	2021-06-30	15	1107173	14.068	ChAdOx1 (1st dose)
1	ChAdOx1	2021-07-01	47	1107220	14.0686	ChAdOx1 (1st dose)
1	ChAdOx1	2021-07-02	35	1107255	14.0691	ChAdOx1 (1st dose)
1	ChAdOx1	2021-07-03	25	1107280	14.0694	ChAdOx1 (1st dose)
1	ChAdOx1	2021-07-04	15	1107295	14.0696	ChAdOx1 (1st dose)
1	ChAdOx1	2021-07-05	30	1107325	14.07	ChAdOx1 (1st dose)
1	Coronavac	2021-01-17	26	26	0.000330363	Coronavac (>=1st dose)
1	Coronavac	2021-01-18	134	160	0.002033	Coronavac (>=1st dose)
1	Coronavac	2021-01-19	930	1090	0.0138498	Coronavac (>=1st dose)
1	Coronavac	2021-01-20	3725	4815	0.0611807	Coronavac (>=1st dose)
1	Coronavac	2021-01-21	9622	14437	0.18344	Coronavac (>=1st dose)
1	Coronavac	2021-01-22	22726	37163	0.472203	Coronavac (>=1st dose)
1	Coronavac	2021-01-23	4973	42136	0.535391	Coronavac (>=1st dose)
1	Coronavac	2021-01-24	1640	43776	0.556229	Coronavac (>=1st dose)
1	Coronavac	2021-01-25	7629	51405	0.653165	Coronavac (>=1st dose)
1	Coronavac	2021-01-26	8026	59431	0.755146	Coronavac (>=1st dose)
1	Coronavac	2021-01-27	7976	67407	0.856491	Coronavac (>=1st dose)
1	Coronavac	2021-01-28	6376	73783	0.937506	Coronavac (>=1st dose)
1	Coronavac	2021-01-29	6108	79891	1.01512	Coronavac (>=1st dose)
1	Coronavac	2021-01-30	1985	81876	1.04034	Coronavac (>=1st dose)
1	Coronavac	2021-01-31	114	81990	1.04179	Coronavac (>=1st dose)
1	Coronavac	2021-02-01	3587	85577	1.08736	Coronavac (>=1st dose)
1	Coronavac	2021-02-02	3248	88825	1.12863	Coronavac (>=1st dose)
1	Coronavac	2021-02-03	5889	94714	1.20346	Coronavac (>=1st dose)
1	Coronavac	2021-02-04	12691	107405	1.36472	Coronavac (>=1st dose)
1	Coronavac	2021-02-05	26750	134155	1.70461	Coronavac (>=1st dose)
1	Coronavac	2021-02-06	11172	145327	1.84656	Coronavac (>=1st dose)
1	Coronavac	2021-02-07	2535	147862	1.87877	Coronavac (>=1st dose)
1	Coronavac	2021-02-08	58002	205864	2.61576	Coronavac (>=1st dose)
1	Coronavac	2021-02-09	45118	250982	3.18904	Coronavac (>=1st dose)
1	Coronavac	2021-02-10	33639	284621	3.61647	Coronavac (>=1st dose)
1	Coronavac	2021-02-11	62720	347341	4.41341	Coronavac (>=1st dose)
1	Coronavac	2021-02-12	96101	443442	5.63449	Coronavac (>=1st dose)
1	Coronavac	2021-02-13	18287	461729	5.86685	Coronavac (>=1st dose)
1	Coronavac	2021-02-14	3576	465305	5.91229	Coronavac (>=1st dose)
1	Coronavac	2021-02-15	55246	520551	6.61426	Coronavac (>=1st dose)
1	Coronavac	2021-02-16	28817	549368	6.98041	Coronavac (>=1st dose)
1	Coronavac	2021-02-17	24478	573846	7.29144	Coronavac (>=1st dose)
1	Coronavac	2021-02-18	21104	594950	7.55959	Coronavac (>=1st dose)
1	Coronavac	2021-02-19	16554	611504	7.76993	Coronavac (>=1st dose)
1	Coronavac	2021-02-20	4045	615549	7.82133	Coronavac (>=1st dose)
1	Coronavac	2021-02-21	307	615856	7.82523	Coronavac (>=1st dose)
1	Coronavac	2021-02-22	12013	627869	7.97787	Coronavac (>=1st dose)
1	Coronavac	2021-02-23	10756	638625	8.11454	Coronavac (>=1st dose)
1	Coronavac	2021-02-24	9131	647756	8.23056	Coronavac (>=1st dose)
1	Coronavac	2021-02-25	7501	655257	8.32587	Coronavac (>=1st dose)
1	Coronavac	2021-02-26	11643	666900	8.47381	Coronavac (>=1st dose)
1	Coronavac	2021-02-27	1966	668866	8.49879	Coronavac (>=1st dose)
1	Coronavac	2021-02-28	356	669222	8.50331	Coronavac (>=1st dose)
1	Coronavac	2021-03-01	79882	749104	9.51831	Coronavac (>=1st dose)
1	Coronavac	2021-03-02	87424	836528	10.6291	Coronavac (>=1st dose)
1	Coronavac	2021-03-03	115037	951565	12.0908	Coronavac (>=1st dose)
1	Coronavac	2021-03-04	46346	997911	12.6797	Coronavac (>=1st dose)
1	Coronavac	2021-03-05	62468	1060379	13.4735	Coronavac (>=1st dose)
1	Coronavac	2021-03-06	44715	1105094	14.0416	Coronavac (>=1st dose)
1	Coronavac	2021-03-07	8598	1113692	14.1509	Coronavac (>=1st dose)
1	Coronavac	2021-03-08	60392	1174084	14.9182	Coronavac (>=1st dose)
1	Coronavac	2021-03-09	44027	1218111	15.4776	Coronavac (>=1st dose)
1	Coronavac	2021-03-10	37742	1255853	15.9572	Coronavac (>=1st dose)
1	Coronavac	2021-03-11	31951	1287804	16.3632	Coronavac (>=1st dose)
1	Coronavac	2021-03-12	41261	1329065	16.8875	Coronavac (>=1st dose)
1	Coronavac	2021-03-13	33024	1362089	17.3071	Coronavac (>=1st dose)
1	Coronavac	2021-03-14	6161	1368250	17.3853	Coronavac (>=1st dose)
1	Coronavac	2021-03-15	186945	1555195	19.7607	Coronavac (>=1st dose)
1	Coronavac	2021-03-16	80913	1636108	20.7888	Coronavac (>=1st dose)
1	Coronavac	2021-03-17	52324	1688432	21.4537	Coronavac (>=1st dose)
1	Coronavac	2021-03-18	71612	1760044	22.3636	Coronavac (>=1st dose)
1	Coronavac	2021-03-19	323597	2083641	26.4753	Coronavac (>=1st dose)
1	Coronavac	2021-03-20	101675	2185316	27.7672	Coronavac (>=1st dose)
1	Coronavac	2021-03-21	11049	2196365	27.9076	Coronavac (>=1st dose)
1	Coronavac	2021-03-22	128836	2325201	29.5446	Coronavac (>=1st dose)
1	Coronavac	2021-03-23	74864	2400065	30.4959	Coronavac (>=1st dose)
1	Coronavac	2021-03-24	85986	2486051	31.5884	Coronavac (>=1st dose)
1	Coronavac	2021-03-25	133916	2619967	33.29	Coronavac (>=1st dose)
1	Coronavac	2021-03-26	268414	2888381	36.7005	Coronavac (>=1st dose)
1	Coronavac	2021-03-27	90256	2978637	37.8473	Coronavac (>=1st dose)
1	Coronavac	2021-03-28	7905	2986542	37.9478	Coronavac (>=1st dose)
1	Coronavac	2021-03-29	110326	3096868	39.3496	Coronavac (>=1st dose)
1	Coronavac	2021-03-30	57478	3154346	40.08	Coronavac (>=1st dose)
1	Coronavac	2021-03-31	43179	3197525	40.6286	Coronavac (>=1st dose)
1	Coronavac	2021-04-01	61781	3259306	41.4136	Coronavac (>=1st dose)
1	Coronavac	2021-04-02	54078	3313384	42.1007	Coronavac (>=1st dose)
1	Coronavac	2021-04-03	36702	3350086	42.5671	Coronavac (>=1st dose)
1	Coronavac	2021-04-04	1261	3351347	42.5831	Coronavac (>=1st dose)
1	Coronavac	2021-04-05	110645	3461992	43.989	Coronavac (>=1st dose)
1	Coronavac	2021-04-06	50675	3512667	44.6329	Coronavac (>=1st dose)
1	Coronavac	2021-04-07	31681	3544348	45.0354	Coronavac (>=1st dose)
1	Coronavac	2021-04-08	21728	3566076	45.3115	Coronavac (>=1st dose)
1	Coronavac	2021-04-09	20442	3586518	45.5712	Coronavac (>=1st dose)
1	Coronavac	2021-04-10	17175	3603693	45.7895	Coronavac (>=1st dose)
1	Coronavac	2021-04-11	1349	3605042	45.8066	Coronavac (>=1st dose)
1	Coronavac	2021-04-12	70479	3675521	46.7021	Coronavac (>=1st dose)
1	Coronavac	2021-04-13	54249	3729770	47.3914	Coronavac (>=1st dose)
1	Coronavac	2021-04-14	21107	3750877	47.6596	Coronavac (>=1st dose)
1	Coronavac	2021-04-15	18522	3769399	47.895	Coronavac (>=1st dose)
1	Coronavac	2021-04-16	16988	3786387	48.1108	Coronavac (>=1st dose)
1	Coronavac	2021-04-17	7293	3793680	48.2035	Coronavac (>=1st dose)
1	Coronavac	2021-04-18	759	3794439	48.2131	Coronavac (>=1st dose)
1	Coronavac	2021-04-19	48341	3842780	48.8274	Coronavac (>=1st dose)
1	Coronavac	2021-04-20	102064	3944844	50.1242	Coronavac (>=1st dose)
1	Coronavac	2021-04-21	97475	4042319	51.3628	Coronavac (>=1st dose)
1	Coronavac	2021-04-22	93310	4135629	52.5484	Coronavac (>=1st dose)
1	Coronavac	2021-04-23	114544	4250173	54.0038	Coronavac (>=1st dose)
1	Coronavac	2021-04-24	13969	4264142	54.1813	Coronavac (>=1st dose)
1	Coronavac	2021-04-25	1878	4266020	54.2052	Coronavac (>=1st dose)
1	Coronavac	2021-04-26	25084	4291104	54.5239	Coronavac (>=1st dose)
1	Coronavac	2021-04-27	44651	4335755	55.0912	Coronavac (>=1st dose)
1	Coronavac	2021-04-28	64478	4400233	55.9105	Coronavac (>=1st dose)
1	Coronavac	2021-04-29	134042	4534275	57.6137	Coronavac (>=1st dose)
1	Coronavac	2021-04-30	6995	4541270	57.7026	Coronavac (>=1st dose)
1	Coronavac	2021-05-01	1999	4543269	57.728	Coronavac (>=1st dose)
1	Coronavac	2021-05-02	95	4543364	57.7292	Coronavac (>=1st dose)
1	Coronavac	2021-05-03	11365	4554729	57.8736	Coronavac (>=1st dose)
1	Coronavac	2021-05-04	43387	4598116	58.4249	Coronavac (>=1st dose)
1	Coronavac	2021-05-05	100205	4698321	59.6981	Coronavac (>=1st dose)
1	Coronavac	2021-05-06	238699	4937020	62.7311	Coronavac (>=1st dose)
1	Coronavac	2021-05-07	172497	5109517	64.9229	Coronavac (>=1st dose)
1	Coronavac	2021-05-08	82861	5192378	65.9757	Coronavac (>=1st dose)
1	Coronavac	2021-05-09	752	5193130	65.9853	Coronavac (>=1st dose)
1	Coronavac	2021-05-10	64970	5258100	66.8108	Coronavac (>=1st dose)
1	Coronavac	2021-05-11	42983	5301083	67.357	Coronavac (>=1st dose)
1	Coronavac	2021-05-12	28363	5329446	67.7173	Coronavac (>=1st dose)
1	Coronavac	2021-05-13	24152	5353598	68.0242	Coronavac (>=1st dose)
1	Coronavac	2021-05-14	23664	5377262	68.3249	Coronavac (>=1st dose)
1	Coronavac	2021-05-15	12479	5389741	68.4835	Coronavac (>=1st dose)
1	Coronavac	2021-05-16	732	5390473	68.4928	Coronavac (>=1st dose)
1	Coronavac	2021-05-17	15292	5405765	68.6871	Coronavac (>=1st dose)
1	Coronavac	2021-05-18	16237	5422002	68.8934	Coronavac (>=1st dose)
1	Coronavac	2021-05-19	11536	5433538	69.04	Coronavac (>=1st dose)
1	Coronavac	2021-05-20	11083	5444621	69.1808	Coronavac (>=1st dose)
1	Coronavac	2021-05-21	10809	5455430	69.3181	Coronavac (>=1st dose)
1	Coronavac	2021-05-22	3046	5458476	69.3568	Coronavac (>=1st dose)
1	Coronavac	2021-05-23	18	5458494	69.3571	Coronavac (>=1st dose)
1	Coronavac	2021-05-24	8625	5467119	69.4667	Coronavac (>=1st dose)
1	Coronavac	2021-05-25	9969	5477088	69.5933	Coronavac (>=1st dose)
1	Coronavac	2021-05-26	8757	5485845	69.7046	Coronavac (>=1st dose)
1	Coronavac	2021-05-27	9235	5495080	69.8219	Coronavac (>=1st dose)
1	Coronavac	2021-05-28	9910	5504990	69.9479	Coronavac (>=1st dose)
1	Coronavac	2021-05-29	4352	5509342	70.0032	Coronavac (>=1st dose)
1	Coronavac	2021-05-30	16	5509358	70.0034	Coronavac (>=1st dose)
1	Coronavac	2021-05-31	5828	5515186	70.0774	Coronavac (>=1st dose)
1	Coronavac	2021-06-01	5124	5520310	70.1425	Coronavac (>=1st dose)
1	Coronavac	2021-06-02	6660	5526970	70.2271	Coronavac (>=1st dose)
1	Coronavac	2021-06-03	3004	5529974	70.2653	Coronavac (>=1st dose)
1	Coronavac	2021-06-04	3446	5533420	70.3091	Coronavac (>=1st dose)
1	Coronavac	2021-06-05	3020	5536440	70.3475	Coronavac (>=1st dose)
1	Coronavac	2021-06-06	57	5536497	70.3482	Coronavac (>=1st dose)
1	Coronavac	2021-06-07	6287	5542784	70.4281	Coronavac (>=1st dose)
1	Coronavac	2021-06-08	5672	5548456	70.5001	Coronavac (>=1st dose)
1	Coronavac	2021-06-09	4694	5553150	70.5598	Coronavac (>=1st dose)
1	Coronavac	2021-06-10	4689	5557839	70.6194	Coronavac (>=1st dose)
1	Coronavac	2021-06-11	4187	5562026	70.6726	Coronavac (>=1st dose)
1	Coronavac	2021-06-12	2397	5564423	70.703	Coronavac (>=1st dose)
1	Coronavac	2021-06-13	82	5564505	70.7041	Coronavac (>=1st dose)
1	Coronavac	2021-06-14	4648	5569153	70.7631	Coronavac (>=1st dose)
1	Coronavac	2021-06-15	5104	5574257	70.828	Coronavac (>=1st dose)
1	Coronavac	2021-06-16	4670	5578927	70.8873	Coronavac (>=1st dose)
1	Coronavac	2021-06-17	4835	5583762	70.9488	Coronavac (>=1st dose)
1	Coronavac	2021-06-18	4953	5588715	71.0117	Coronavac (>=1st dose)
1	Coronavac	2021-06-19	3155	5591870	71.0518	Coronavac (>=1st dose)
1	Coronavac	2021-06-20	101	5591971	71.0531	Coronavac (>=1st dose)
1	Coronavac	2021-06-21	3973	5595944	71.1035	Coronavac (>=1st dose)
1	Coronavac	2021-06-22	3344	5599288	71.146	Coronavac (>=1st dose)
1	Coronavac	2021-06-23	4045	5603333	71.1974	Coronavac (>=1st dose)
1	Coronavac	2021-06-24	3614	5606947	71.2433	Coronavac (>=1st dose)
1	Coronavac	2021-06-25	3435	5610382	71.287	Coronavac (>=1st dose)
1	Coronavac	2021-06-26	2033	5612415	71.3128	Coronavac (>=1st dose)
1	Coronavac	2021-06-27	68	5612483	71.3137	Coronavac (>=1st dose)
1	Coronavac	2021-06-28	2752	5615235	71.3487	Coronavac (>=1st dose)
1	Coronavac	2021-06-29	2085	5617320	71.3752	Coronavac (>=1st dose)
1	Coronavac	2021-06-30	1975	5619295	71.4002	Coronavac (>=1st dose)
1	Coronavac	2021-07-01	1822	5621117	71.4234	Coronavac (>=1st dose)
1	Coronavac	2021-07-02	2229	5623346	71.4517	Coronavac (>=1st dose)
1	Coronavac	2021-07-03	821	5624167	71.4622	Coronavac (>=1st dose)
1	Coronavac	2021-07-04	3	5624170	71.4622	Coronavac (>=1st dose)
1	Coronavac	2021-07-05	742	5624912	71.4716	Coronavac (>=1st dose)
2	ChAdOx1	2021-01-22	1	1	1.27063e-05	ChAdOx1 (2nd dose)
2	ChAdOx1	2021-01-27	7	8	0.00010165	ChAdOx1 (2nd dose)
2	ChAdOx1	2021-01-28	16	24	0.00030495	ChAdOx1 (2nd dose)
2	ChAdOx1	2021-01-29	8	32	0.0004066	ChAdOx1 (2nd dose)
2	ChAdOx1	2021-01-31	1	33	0.000419307	ChAdOx1 (2nd dose)
2	ChAdOx1	2021-02-01	5	38	0.000482838	ChAdOx1 (2nd dose)
2	ChAdOx1	2021-02-02	21	59	0.00074967	ChAdOx1 (2nd dose)
2	ChAdOx1	2021-02-03	5	64	0.000813201	ChAdOx1 (2nd dose)
2	ChAdOx1	2021-02-04	7	71	0.000902145	ChAdOx1 (2nd dose)
2	ChAdOx1	2021-02-05	18	89	0.00113086	ChAdOx1 (2nd dose)
2	ChAdOx1	2021-02-06	2	91	0.00115627	ChAdOx1 (2nd dose)
2	ChAdOx1	2021-02-07	5	96	0.0012198	ChAdOx1 (2nd dose)
2	ChAdOx1	2021-02-08	13	109	0.00138498	ChAdOx1 (2nd dose)
2	ChAdOx1	2021-02-09	34	143	0.001817	ChAdOx1 (2nd dose)
2	ChAdOx1	2021-02-10	26	169	0.00214736	ChAdOx1 (2nd dose)
2	ChAdOx1	2021-02-11	36	205	0.00260478	ChAdOx1 (2nd dose)
2	ChAdOx1	2021-02-12	62	267	0.00339257	ChAdOx1 (2nd dose)
2	ChAdOx1	2021-02-13	11	278	0.00353234	ChAdOx1 (2nd dose)
2	ChAdOx1	2021-02-14	1	279	0.00354505	ChAdOx1 (2nd dose)
2	ChAdOx1	2021-02-15	22	301	0.00382459	ChAdOx1 (2nd dose)
2	ChAdOx1	2021-02-16	29	330	0.00419307	ChAdOx1 (2nd dose)
2	ChAdOx1	2021-02-17	13	343	0.00435825	ChAdOx1 (2nd dose)
2	ChAdOx1	2021-02-18	15	358	0.00454884	ChAdOx1 (2nd dose)
2	ChAdOx1	2021-02-19	7	365	0.00463779	ChAdOx1 (2nd dose)
2	ChAdOx1	2021-02-21	3	368	0.00467591	ChAdOx1 (2nd dose)
2	ChAdOx1	2021-02-22	12	380	0.00482838	ChAdOx1 (2nd dose)
2	ChAdOx1	2021-02-23	13	393	0.00499356	ChAdOx1 (2nd dose)
2	ChAdOx1	2021-02-24	6	399	0.0050698	ChAdOx1 (2nd dose)
2	ChAdOx1	2021-02-25	4	403	0.00512062	ChAdOx1 (2nd dose)
2	ChAdOx1	2021-02-26	34	437	0.00555264	ChAdOx1 (2nd dose)
2	ChAdOx1	2021-02-27	380	817	0.010381	ChAdOx1 (2nd dose)
2	ChAdOx1	2021-02-28	67	884	0.0112323	ChAdOx1 (2nd dose)
2	ChAdOx1	2021-03-01	471	1355	0.017217	ChAdOx1 (2nd dose)
2	ChAdOx1	2021-03-02	190	1545	0.0196312	ChAdOx1 (2nd dose)
2	ChAdOx1	2021-03-03	252	1797	0.0228332	ChAdOx1 (2nd dose)
2	ChAdOx1	2021-03-04	107	1904	0.0241927	ChAdOx1 (2nd dose)
2	ChAdOx1	2021-03-05	143	2047	0.0260097	ChAdOx1 (2nd dose)
2	ChAdOx1	2021-03-06	17	2064	0.0262257	ChAdOx1 (2nd dose)
2	ChAdOx1	2021-03-07	1	2065	0.0262384	ChAdOx1 (2nd dose)
2	ChAdOx1	2021-03-08	65	2130	0.0270643	ChAdOx1 (2nd dose)
2	ChAdOx1	2021-03-09	94	2224	0.0282587	ChAdOx1 (2nd dose)
2	ChAdOx1	2021-03-10	41	2265	0.0287797	ChAdOx1 (2nd dose)
2	ChAdOx1	2021-03-11	43	2308	0.0293261	ChAdOx1 (2nd dose)
2	ChAdOx1	2021-03-12	20	2328	0.0295802	ChAdOx1 (2nd dose)
2	ChAdOx1	2021-03-13	3	2331	0.0296183	ChAdOx1 (2nd dose)
2	ChAdOx1	2021-03-14	1	2332	0.029631	ChAdOx1 (2nd dose)
2	ChAdOx1	2021-03-15	18	2350	0.0298597	ChAdOx1 (2nd dose)
2	ChAdOx1	2021-03-16	17	2367	0.0300757	ChAdOx1 (2nd dose)
2	ChAdOx1	2021-03-17	11	2378	0.0302155	ChAdOx1 (2nd dose)
2	ChAdOx1	2021-03-18	11	2389	0.0303553	ChAdOx1 (2nd dose)
2	ChAdOx1	2021-03-19	7	2396	0.0304442	ChAdOx1 (2nd dose)
2	ChAdOx1	2021-03-20	5	2401	0.0305077	ChAdOx1 (2nd dose)
2	ChAdOx1	2021-03-22	28	2429	0.0308635	ChAdOx1 (2nd dose)
2	ChAdOx1	2021-03-23	27	2456	0.0312066	ChAdOx1 (2nd dose)
2	ChAdOx1	2021-03-24	57	2513	0.0319308	ChAdOx1 (2nd dose)
2	ChAdOx1	2021-03-25	16	2529	0.0321341	ChAdOx1 (2nd dose)
2	ChAdOx1	2021-03-26	22	2551	0.0324137	ChAdOx1 (2nd dose)
2	ChAdOx1	2021-03-27	5	2556	0.0324772	ChAdOx1 (2nd dose)
2	ChAdOx1	2021-03-29	35	2591	0.0329219	ChAdOx1 (2nd dose)
2	ChAdOx1	2021-03-30	29	2620	0.0332904	ChAdOx1 (2nd dose)
2	ChAdOx1	2021-03-31	23	2643	0.0335827	ChAdOx1 (2nd dose)
2	ChAdOx1	2021-04-01	9	2652	0.033697	ChAdOx1 (2nd dose)
2	ChAdOx1	2021-04-02	3	2655	0.0337351	ChAdOx1 (2nd dose)
2	ChAdOx1	2021-04-03	5	2660	0.0337987	ChAdOx1 (2nd dose)
2	ChAdOx1	2021-04-05	45	2705	0.0343704	ChAdOx1 (2nd dose)
2	ChAdOx1	2021-04-06	5	2710	0.034434	ChAdOx1 (2nd dose)
2	ChAdOx1	2021-04-07	13	2723	0.0345992	ChAdOx1 (2nd dose)
2	ChAdOx1	2021-04-08	4	2727	0.03465	ChAdOx1 (2nd dose)
2	ChAdOx1	2021-04-09	9	2736	0.0347643	ChAdOx1 (2nd dose)
2	ChAdOx1	2021-04-10	7	2743	0.0348533	ChAdOx1 (2nd dose)
2	ChAdOx1	2021-04-11	4	2747	0.0349041	ChAdOx1 (2nd dose)
2	ChAdOx1	2021-04-12	196	2943	0.0373945	ChAdOx1 (2nd dose)
2	ChAdOx1	2021-04-13	119	3062	0.0389066	ChAdOx1 (2nd dose)
2	ChAdOx1	2021-04-14	138	3200	0.04066	ChAdOx1 (2nd dose)
2	ChAdOx1	2021-04-15	70	3270	0.0415495	ChAdOx1 (2nd dose)
2	ChAdOx1	2021-04-16	108	3378	0.0429218	ChAdOx1 (2nd dose)
2	ChAdOx1	2021-04-17	19	3397	0.0431632	ChAdOx1 (2nd dose)
2	ChAdOx1	2021-04-18	95	3492	0.0443703	ChAdOx1 (2nd dose)
2	ChAdOx1	2021-04-19	600	4092	0.051994	ChAdOx1 (2nd dose)
2	ChAdOx1	2021-04-20	1544	5636	0.0716125	ChAdOx1 (2nd dose)
2	ChAdOx1	2021-04-21	1527	7163	0.091015	ChAdOx1 (2nd dose)
2	ChAdOx1	2021-04-22	3739	10902	0.138524	ChAdOx1 (2nd dose)
2	ChAdOx1	2021-04-23	3419	14321	0.181966	ChAdOx1 (2nd dose)
2	ChAdOx1	2021-04-24	1615	15936	0.202487	ChAdOx1 (2nd dose)
2	ChAdOx1	2021-04-25	574	16510	0.20978	ChAdOx1 (2nd dose)
2	ChAdOx1	2021-04-26	3023	19533	0.248191	ChAdOx1 (2nd dose)
2	ChAdOx1	2021-04-27	3929	23462	0.298114	ChAdOx1 (2nd dose)
2	ChAdOx1	2021-04-28	3881	27343	0.347427	ChAdOx1 (2nd dose)
2	ChAdOx1	2021-04-29	3982	31325	0.398024	ChAdOx1 (2nd dose)
2	ChAdOx1	2021-04-30	3318	34643	0.440183	ChAdOx1 (2nd dose)
2	ChAdOx1	2021-05-01	615	35258	0.447997	ChAdOx1 (2nd dose)
2	ChAdOx1	2021-05-02	67	35325	0.448849	ChAdOx1 (2nd dose)
2	ChAdOx1	2021-05-03	4501	39826	0.50604	ChAdOx1 (2nd dose)
2	ChAdOx1	2021-05-04	3336	43162	0.548428	ChAdOx1 (2nd dose)
2	ChAdOx1	2021-05-05	4787	47949	0.609253	ChAdOx1 (2nd dose)
2	ChAdOx1	2021-05-06	2473	50422	0.640675	ChAdOx1 (2nd dose)
2	ChAdOx1	2021-05-07	6310	56732	0.720852	ChAdOx1 (2nd dose)
2	ChAdOx1	2021-05-08	1999	58731	0.746252	ChAdOx1 (2nd dose)
2	ChAdOx1	2021-05-09	14	58745	0.746429	ChAdOx1 (2nd dose)
2	ChAdOx1	2021-05-10	7098	65843	0.836619	ChAdOx1 (2nd dose)
2	ChAdOx1	2021-05-11	4067	69910	0.888295	ChAdOx1 (2nd dose)
2	ChAdOx1	2021-05-12	4810	74720	0.949412	ChAdOx1 (2nd dose)
2	ChAdOx1	2021-05-13	3061	77781	0.988306	ChAdOx1 (2nd dose)
2	ChAdOx1	2021-05-14	4233	82014	1.04209	ChAdOx1 (2nd dose)
2	ChAdOx1	2021-05-15	4298	86312	1.0967	ChAdOx1 (2nd dose)
2	ChAdOx1	2021-05-16	3587	89899	1.14228	ChAdOx1 (2nd dose)
2	ChAdOx1	2021-05-17	6445	96344	1.22417	ChAdOx1 (2nd dose)
2	ChAdOx1	2021-05-18	3474	99818	1.26831	ChAdOx1 (2nd dose)
2	ChAdOx1	2021-05-19	3956	103774	1.31858	ChAdOx1 (2nd dose)
2	ChAdOx1	2021-05-20	6022	109796	1.3951	ChAdOx1 (2nd dose)
2	ChAdOx1	2021-05-21	14123	123919	1.57455	ChAdOx1 (2nd dose)
2	ChAdOx1	2021-05-22	24704	148623	1.88844	ChAdOx1 (2nd dose)
2	ChAdOx1	2021-05-23	2657	151280	1.9222	ChAdOx1 (2nd dose)
2	ChAdOx1	2021-05-24	26078	177358	2.25356	ChAdOx1 (2nd dose)
2	ChAdOx1	2021-05-25	43035	220393	2.80037	ChAdOx1 (2nd dose)
2	ChAdOx1	2021-05-26	32310	252703	3.21091	ChAdOx1 (2nd dose)
2	ChAdOx1	2021-05-27	31219	283922	3.60759	ChAdOx1 (2nd dose)
2	ChAdOx1	2021-05-28	30019	313941	3.98902	ChAdOx1 (2nd dose)
2	ChAdOx1	2021-05-29	10764	324705	4.12579	ChAdOx1 (2nd dose)
2	ChAdOx1	2021-05-30	434	325139	4.1313	ChAdOx1 (2nd dose)
2	ChAdOx1	2021-05-31	20716	345855	4.39452	ChAdOx1 (2nd dose)
2	ChAdOx1	2021-06-01	46102	391957	4.98031	ChAdOx1 (2nd dose)
2	ChAdOx1	2021-06-02	24874	416831	5.29636	ChAdOx1 (2nd dose)
2	ChAdOx1	2021-06-03	12210	429041	5.45151	ChAdOx1 (2nd dose)
2	ChAdOx1	2021-06-04	7811	436852	5.55076	ChAdOx1 (2nd dose)
2	ChAdOx1	2021-06-05	6386	443238	5.6319	ChAdOx1 (2nd dose)
2	ChAdOx1	2021-06-06	51	443289	5.63255	ChAdOx1 (2nd dose)
2	ChAdOx1	2021-06-07	9920	453209	5.75859	ChAdOx1 (2nd dose)
2	ChAdOx1	2021-06-08	5703	458912	5.83106	ChAdOx1 (2nd dose)
2	ChAdOx1	2021-06-09	3554	462466	5.87622	ChAdOx1 (2nd dose)
2	ChAdOx1	2021-06-10	3378	465844	5.91914	ChAdOx1 (2nd dose)
2	ChAdOx1	2021-06-11	2335	468179	5.94881	ChAdOx1 (2nd dose)
2	ChAdOx1	2021-06-12	429	468608	5.95426	ChAdOx1 (2nd dose)
2	ChAdOx1	2021-06-13	12	468620	5.95441	ChAdOx1 (2nd dose)
2	ChAdOx1	2021-06-14	2077	470697	5.9808	ChAdOx1 (2nd dose)
2	ChAdOx1	2021-06-15	1878	472575	6.00466	ChAdOx1 (2nd dose)
2	ChAdOx1	2021-06-16	1218	473793	6.02014	ChAdOx1 (2nd dose)
2	ChAdOx1	2021-06-17	1443	475236	6.03847	ChAdOx1 (2nd dose)
2	ChAdOx1	2021-06-18	1057	476293	6.0519	ChAdOx1 (2nd dose)
2	ChAdOx1	2021-06-19	568	476861	6.05912	ChAdOx1 (2nd dose)
2	ChAdOx1	2021-06-20	428	477289	6.06456	ChAdOx1 (2nd dose)
2	ChAdOx1	2021-06-21	919	478208	6.07624	ChAdOx1 (2nd dose)
2	ChAdOx1	2021-06-22	1401	479609	6.09404	ChAdOx1 (2nd dose)
2	ChAdOx1	2021-06-23	1083	480692	6.1078	ChAdOx1 (2nd dose)
2	ChAdOx1	2021-06-24	889	481581	6.1191	ChAdOx1 (2nd dose)
2	ChAdOx1	2021-06-25	915	482496	6.13072	ChAdOx1 (2nd dose)
2	ChAdOx1	2021-06-26	449	482945	6.13643	ChAdOx1 (2nd dose)
2	ChAdOx1	2021-06-27	8	482953	6.13653	ChAdOx1 (2nd dose)
2	ChAdOx1	2021-06-28	1912	484865	6.16082	ChAdOx1 (2nd dose)
2	ChAdOx1	2021-06-29	1567	486432	6.18073	ChAdOx1 (2nd dose)
2	ChAdOx1	2021-06-30	2002	488434	6.20617	ChAdOx1 (2nd dose)
2	ChAdOx1	2021-07-01	1748	490182	6.22838	ChAdOx1 (2nd dose)
2	ChAdOx1	2021-07-02	5313	495495	6.29589	ChAdOx1 (2nd dose)
2	ChAdOx1	2021-07-03	4888	500383	6.358	ChAdOx1 (2nd dose)
2	ChAdOx1	2021-07-04	827	501210	6.36851	ChAdOx1 (2nd dose)
2	ChAdOx1	2021-07-05	9537	510747	6.48969	ChAdOx1 (2nd dose)
2	Coronavac	2021-01-17	3	3	3.81188e-05	Coronavac (2nd dose)
2	Coronavac	2021-01-18	1	4	5.08251e-05	Coronavac (2nd dose)
2	Coronavac	2021-01-19	6	10	0.000127063	Coronavac (2nd dose)
2	Coronavac	2021-01-20	11	21	0.000266832	Coronavac (2nd dose)
2	Coronavac	2021-01-21	25	46	0.000584488	Coronavac (2nd dose)
2	Coronavac	2021-01-22	107	153	0.00194406	Coronavac (2nd dose)
2	Coronavac	2021-01-23	18	171	0.00217277	Coronavac (2nd dose)
2	Coronavac	2021-01-24	2	173	0.00219818	Coronavac (2nd dose)
2	Coronavac	2021-01-25	11	184	0.00233795	Coronavac (2nd dose)
2	Coronavac	2021-01-26	21	205	0.00260478	Coronavac (2nd dose)
2	Coronavac	2021-01-27	14	219	0.00278267	Coronavac (2nd dose)
2	Coronavac	2021-01-28	17	236	0.00299868	Coronavac (2nd dose)
2	Coronavac	2021-01-29	13	249	0.00316386	Coronavac (2nd dose)
2	Coronavac	2021-01-30	3	252	0.00320198	Coronavac (2nd dose)
2	Coronavac	2021-01-31	9	261	0.00331633	Coronavac (2nd dose)
2	Coronavac	2021-02-01	14	275	0.00349422	Coronavac (2nd dose)
2	Coronavac	2021-02-02	22	297	0.00377376	Coronavac (2nd dose)
2	Coronavac	2021-02-03	51	348	0.00442178	Coronavac (2nd dose)
2	Coronavac	2021-02-04	41	389	0.00494274	Coronavac (2nd dose)
2	Coronavac	2021-02-05	82	471	0.00598465	Coronavac (2nd dose)
2	Coronavac	2021-02-06	26	497	0.00631501	Coronavac (2nd dose)
2	Coronavac	2021-02-07	21	518	0.00658184	Coronavac (2nd dose)
2	Coronavac	2021-02-08	276	794	0.0100888	Coronavac (2nd dose)
2	Coronavac	2021-02-09	378	1172	0.0148917	Coronavac (2nd dose)
2	Coronavac	2021-02-10	786	1958	0.0248789	Coronavac (2nd dose)
2	Coronavac	2021-02-11	5967	7925	0.100697	Coronavac (2nd dose)
2	Coronavac	2021-02-12	10080	18005	0.228776	Coronavac (2nd dose)
2	Coronavac	2021-02-13	1846	19851	0.252232	Coronavac (2nd dose)
2	Coronavac	2021-02-14	1021	20872	0.265205	Coronavac (2nd dose)
2	Coronavac	2021-02-15	8351	29223	0.371315	Coronavac (2nd dose)
2	Coronavac	2021-02-16	9124	38347	0.487247	Coronavac (2nd dose)
2	Coronavac	2021-02-17	8976	47323	0.601299	Coronavac (2nd dose)
2	Coronavac	2021-02-18	8950	56273	0.71502	Coronavac (2nd dose)
2	Coronavac	2021-02-19	7296	63569	0.807724	Coronavac (2nd dose)
2	Coronavac	2021-02-20	1550	65119	0.827419	Coronavac (2nd dose)
2	Coronavac	2021-02-21	144	65263	0.829249	Coronavac (2nd dose)
2	Coronavac	2021-02-22	4042	69305	0.880608	Coronavac (2nd dose)
2	Coronavac	2021-02-23	3284	72589	0.922335	Coronavac (2nd dose)
2	Coronavac	2021-02-24	3185	75774	0.962804	Coronavac (2nd dose)
2	Coronavac	2021-02-25	3740	79514	1.01033	Coronavac (2nd dose)
2	Coronavac	2021-02-26	13183	92697	1.17783	Coronavac (2nd dose)
2	Coronavac	2021-02-27	3402	96099	1.22106	Coronavac (2nd dose)
2	Coronavac	2021-02-28	1074	97173	1.23471	Coronavac (2nd dose)
2	Coronavac	2021-03-01	23347	120520	1.53136	Coronavac (2nd dose)
2	Coronavac	2021-03-02	38786	159306	2.02418	Coronavac (2nd dose)
2	Coronavac	2021-03-03	34697	194003	2.46505	Coronavac (2nd dose)
2	Coronavac	2021-03-04	35237	229240	2.91278	Coronavac (2nd dose)
2	Coronavac	2021-03-05	53645	282885	3.59441	Coronavac (2nd dose)
2	Coronavac	2021-03-06	16565	299450	3.80489	Coronavac (2nd dose)
2	Coronavac	2021-03-07	2787	302237	3.8403	Coronavac (2nd dose)
2	Coronavac	2021-03-08	45253	347490	4.4153	Coronavac (2nd dose)
2	Coronavac	2021-03-09	43953	391443	4.97378	Coronavac (2nd dose)
2	Coronavac	2021-03-10	36917	428360	5.44286	Coronavac (2nd dose)
2	Coronavac	2021-03-11	38350	466710	5.93014	Coronavac (2nd dose)
2	Coronavac	2021-03-12	38278	504988	6.41651	Coronavac (2nd dose)
2	Coronavac	2021-03-13	10055	515043	6.54427	Coronavac (2nd dose)
2	Coronavac	2021-03-14	2153	517196	6.57163	Coronavac (2nd dose)
2	Coronavac	2021-03-15	22795	539991	6.86127	Coronavac (2nd dose)
2	Coronavac	2021-03-16	16039	556030	7.06506	Coronavac (2nd dose)
2	Coronavac	2021-03-17	13913	569943	7.24185	Coronavac (2nd dose)
2	Coronavac	2021-03-18	10868	580811	7.37994	Coronavac (2nd dose)
2	Coronavac	2021-03-19	9641	590452	7.50244	Coronavac (2nd dose)
2	Coronavac	2021-03-20	3482	593934	7.54668	Coronavac (2nd dose)
2	Coronavac	2021-03-21	733	594667	7.556	Coronavac (2nd dose)
2	Coronavac	2021-03-22	15998	610665	7.75927	Coronavac (2nd dose)
2	Coronavac	2021-03-23	17847	628512	7.98604	Coronavac (2nd dose)
2	Coronavac	2021-03-24	64829	693341	8.80977	Coronavac (2nd dose)
2	Coronavac	2021-03-25	31949	725290	9.21573	Coronavac (2nd dose)
2	Coronavac	2021-03-26	29195	754485	9.58669	Coronavac (2nd dose)
2	Coronavac	2021-03-27	11828	766313	9.73698	Coronavac (2nd dose)
2	Coronavac	2021-03-28	3144	769457	9.77692	Coronavac (2nd dose)
2	Coronavac	2021-03-29	44526	813983	10.3427	Coronavac (2nd dose)
2	Coronavac	2021-03-30	37995	851978	10.8255	Coronavac (2nd dose)
2	Coronavac	2021-03-31	53036	905014	11.4993	Coronavac (2nd dose)
2	Coronavac	2021-04-01	33259	938273	11.9219	Coronavac (2nd dose)
2	Coronavac	2021-04-02	4918	943191	11.9844	Coronavac (2nd dose)
2	Coronavac	2021-04-03	12710	955901	12.1459	Coronavac (2nd dose)
2	Coronavac	2021-04-04	2435	958336	12.1769	Coronavac (2nd dose)
2	Coronavac	2021-04-05	130444	1088780	13.8343	Coronavac (2nd dose)
2	Coronavac	2021-04-06	78913	1167693	14.837	Coronavac (2nd dose)
2	Coronavac	2021-04-07	52325	1220018	15.5019	Coronavac (2nd dose)
2	Coronavac	2021-04-08	51013	1271031	16.1501	Coronavac (2nd dose)
2	Coronavac	2021-04-09	181559	1452590	18.457	Coronavac (2nd dose)
2	Coronavac	2021-04-10	46773	1499363	19.0513	Coronavac (2nd dose)
2	Coronavac	2021-04-11	8566	1507929	19.1601	Coronavac (2nd dose)
2	Coronavac	2021-04-12	95267	1603196	20.3706	Coronavac (2nd dose)
2	Coronavac	2021-04-13	59653	1662849	21.1286	Coronavac (2nd dose)
2	Coronavac	2021-04-14	67223	1730072	21.9828	Coronavac (2nd dose)
2	Coronavac	2021-04-15	122346	1852418	23.5373	Coronavac (2nd dose)
2	Coronavac	2021-04-16	269269	2121687	26.9587	Coronavac (2nd dose)
2	Coronavac	2021-04-17	62395	2184082	27.7515	Coronavac (2nd dose)
2	Coronavac	2021-04-18	8349	2192431	27.8576	Coronavac (2nd dose)
2	Coronavac	2021-04-19	126914	2319345	29.4702	Coronavac (2nd dose)
2	Coronavac	2021-04-20	105542	2424887	30.8113	Coronavac (2nd dose)
2	Coronavac	2021-04-21	27392	2452279	31.1593	Coronavac (2nd dose)
2	Coronavac	2021-04-22	84637	2536916	32.2347	Coronavac (2nd dose)
2	Coronavac	2021-04-23	99068	2635984	33.4935	Coronavac (2nd dose)
2	Coronavac	2021-04-24	33158	2669142	33.9148	Coronavac (2nd dose)
2	Coronavac	2021-04-25	2184	2671326	33.9426	Coronavac (2nd dose)
2	Coronavac	2021-04-26	73834	2745160	34.8807	Coronavac (2nd dose)
2	Coronavac	2021-04-27	51954	2797114	35.5409	Coronavac (2nd dose)
2	Coronavac	2021-04-28	54031	2851145	36.2274	Coronavac (2nd dose)
2	Coronavac	2021-04-29	34425	2885570	36.6648	Coronavac (2nd dose)
2	Coronavac	2021-04-30	17173	2902743	36.883	Coronavac (2nd dose)
2	Coronavac	2021-05-01	5241	2907984	36.9496	Coronavac (2nd dose)
2	Coronavac	2021-05-02	901	2908885	36.9611	Coronavac (2nd dose)
2	Coronavac	2021-05-03	31783	2940668	37.3649	Coronavac (2nd dose)
2	Coronavac	2021-05-04	20696	2961364	37.6279	Coronavac (2nd dose)
2	Coronavac	2021-05-05	15170	2976534	37.8206	Coronavac (2nd dose)
2	Coronavac	2021-05-06	11461	2987995	37.9663	Coronavac (2nd dose)
2	Coronavac	2021-05-07	21080	3009075	38.2341	Coronavac (2nd dose)
2	Coronavac	2021-05-08	9830	3018905	38.359	Coronavac (2nd dose)
2	Coronavac	2021-05-09	571	3019476	38.3663	Coronavac (2nd dose)
2	Coronavac	2021-05-10	22299	3041775	38.6496	Coronavac (2nd dose)
2	Coronavac	2021-05-11	16701	3058476	38.8618	Coronavac (2nd dose)
2	Coronavac	2021-05-12	8521	3066997	38.9701	Coronavac (2nd dose)
2	Coronavac	2021-05-13	7303	3074300	39.0629	Coronavac (2nd dose)
2	Coronavac	2021-05-14	13304	3087604	39.2319	Coronavac (2nd dose)
2	Coronavac	2021-05-15	7249	3094853	39.324	Coronavac (2nd dose)
2	Coronavac	2021-05-16	673	3095526	39.3326	Coronavac (2nd dose)
2	Coronavac	2021-05-17	33028	3128554	39.7522	Coronavac (2nd dose)
2	Coronavac	2021-05-18	38949	3167503	40.2471	Coronavac (2nd dose)
2	Coronavac	2021-05-19	24273	3191776	40.5555	Coronavac (2nd dose)
2	Coronavac	2021-05-20	25134	3216910	40.8749	Coronavac (2nd dose)
2	Coronavac	2021-05-21	34047	3250957	41.3075	Coronavac (2nd dose)
2	Coronavac	2021-05-22	15685	3266642	41.5068	Coronavac (2nd dose)
2	Coronavac	2021-05-23	350	3266992	41.5113	Coronavac (2nd dose)
2	Coronavac	2021-05-24	64164	3331156	42.3265	Coronavac (2nd dose)
2	Coronavac	2021-05-25	15086	3346242	42.5182	Coronavac (2nd dose)
2	Coronavac	2021-05-26	20282	3366524	42.7759	Coronavac (2nd dose)
2	Coronavac	2021-05-27	14432	3380956	42.9593	Coronavac (2nd dose)
2	Coronavac	2021-05-28	8521	3389477	43.0676	Coronavac (2nd dose)
2	Coronavac	2021-05-29	1594	3391071	43.0878	Coronavac (2nd dose)
2	Coronavac	2021-05-30	175	3391246	43.0901	Coronavac (2nd dose)
2	Coronavac	2021-05-31	7251	3398497	43.1822	Coronavac (2nd dose)
2	Coronavac	2021-06-01	6781	3405278	43.2684	Coronavac (2nd dose)
2	Coronavac	2021-06-02	6043	3411321	43.3451	Coronavac (2nd dose)
2	Coronavac	2021-06-03	1202	3412523	43.3604	Coronavac (2nd dose)
2	Coronavac	2021-06-04	1381	3413904	43.378	Coronavac (2nd dose)
2	Coronavac	2021-06-05	3294	3417198	43.4198	Coronavac (2nd dose)
2	Coronavac	2021-06-06	72	3417270	43.4207	Coronavac (2nd dose)
2	Coronavac	2021-06-07	2948	3420218	43.4582	Coronavac (2nd dose)
2	Coronavac	2021-06-08	1860	3422078	43.4818	Coronavac (2nd dose)
2	Coronavac	2021-06-09	1506	3423584	43.501	Coronavac (2nd dose)
2	Coronavac	2021-06-10	1728	3425312	43.5229	Coronavac (2nd dose)
2	Coronavac	2021-06-11	1403	3426715	43.5407	Coronavac (2nd dose)
2	Coronavac	2021-06-12	277	3426992	43.5443	Coronavac (2nd dose)
2	Coronavac	2021-06-13	44	3427036	43.5448	Coronavac (2nd dose)
2	Coronavac	2021-06-14	1240	3428276	43.5606	Coronavac (2nd dose)
2	Coronavac	2021-06-15	1113	3429389	43.5747	Coronavac (2nd dose)
2	Coronavac	2021-06-16	1123	3430512	43.589	Coronavac (2nd dose)
2	Coronavac	2021-06-17	980	3431492	43.6014	Coronavac (2nd dose)
2	Coronavac	2021-06-18	1794	3433286	43.6242	Coronavac (2nd dose)
2	Coronavac	2021-06-19	1393	3434679	43.6419	Coronavac (2nd dose)
2	Coronavac	2021-06-20	49	3434728	43.6426	Coronavac (2nd dose)
2	Coronavac	2021-06-21	1318	3436046	43.6593	Coronavac (2nd dose)
2	Coronavac	2021-06-22	814	3436860	43.6697	Coronavac (2nd dose)
2	Coronavac	2021-06-23	1022	3437882	43.6826	Coronavac (2nd dose)
2	Coronavac	2021-06-24	849	3438731	43.6934	Coronavac (2nd dose)
2	Coronavac	2021-06-25	851	3439582	43.7042	Coronavac (2nd dose)
2	Coronavac	2021-06-26	501	3440083	43.7106	Coronavac (2nd dose)
2	Coronavac	2021-06-27	15	3440098	43.7108	Coronavac (2nd dose)
2	Coronavac	2021-06-28	1351	3441449	43.728	Coronavac (2nd dose)
2	Coronavac	2021-06-29	1228	3442677	43.7436	Coronavac (2nd dose)
2	Coronavac	2021-06-30	1061	3443738	43.757	Coronavac (2nd dose)
2	Coronavac	2021-07-01	611	3444349	43.7648	Coronavac (2nd dose)
2	Coronavac	2021-07-02	762	3445111	43.7745	Coronavac (2nd dose)
2	Coronavac	2021-07-03	460	3445571	43.7803	Coronavac (2nd dose)
2	Coronavac	2021-07-04	8	3445579	43.7804	Coronavac (2nd dose)
2	Coronavac	2021-07-05	574	3446153	43.7877	Coronavac (2nd dose)
NA	Coronavac	2021-06-18	1	1	1.27063e-05	NA

## Sheet: Figure3A
model	ve_plot	ve_plot_low	ve_plot_high	ve
Dose 1 0-13 days	-0.0706148	-0.195755	0.041429	-7.1% (-19.6-4.1)
Dose 1 14-27 days	0.177384	0.0788089	0.26541	17.7% (7.9-26.5)
Dose 1 28-41 days	0.332577	0.243847	0.410895	33.3% (24.4-41.1)
Dose 1 42-55 days	0.339781	0.238748	0.427406	34.0% (23.9-42.7)
Dose 1 >=56 days	0.331285	0.210575	0.433538	33.1% (21.1-43.4)
Dose 2 0-13 days	0.380333	0.115362	0.565939	38.0% (11.5-56.6)
Dose 2 >=14 days	0.77923	0.692063	0.841723	77.9% (69.2-84.2)

## Sheet: Figure3B
model	ve_plot	ve_plot_low	ve_plot_high	ve
Dose 1 0-13 days	0.131955	-0.0429881	0.277554	13.2% (-4.3-27.8)
Dose 1 14-27 days	0.338984	0.201172	0.453022	33.9% (20.1-45.3)
Dose 1 28-41 days	0.567978	0.454711	0.657718	56.8% (45.5-65.8)
Dose 1 42-55 days	0.489844	0.339662	0.60587	49.0% (34.0-60.6)
Dose 1 >=56 days	0.579023	0.442422	0.682159	57.9% (44.2-68.2)
Dose 2 0-13 days	0.603055	0.33644	0.762546	60.3% (33.6-76.3)
Dose 2 >=14 days	0.877464	0.785094	0.930132	87.7% (78.5-93.0)

## Sheet: Figure3C
model	ve_plot	ve_plot_low	ve_plot_high	ve
Dose 1 0-13 days	0.159513	-0.121926	0.370351	16.0% (-12.2-37.0)
Dose 1 14-27 days	0.369297	0.141479	0.53666	36.9% (14.1-53.7)
Dose 1 28-41 days	0.588346	0.396606	0.719157	58.8% (39.7-71.9)
Dose 1 42-55 days	0.645931	0.450846	0.771712	64.6% (45.1-77.2)
Dose 1 >=56 days	0.633635	0.418448	0.769198	63.4% (41.8-76.9)
Dose 2 0-13 days	0.78198	0.49304	0.90624	78.2% (49.3-90.6)
Dose 2 >=14 days	0.937013	0.820918	0.977846	93.7% (82.1-97.8)

## Sheet: SFig1
week	DiscordantPairType	NumPairs
1	d01	0
2	d01	1
3	d01	9
4	d01	22
5	d01	13
6	d01	9
7	d01	30
8	d01	69
9	d01	36
10	d01	4
11	d01	1
12	d01	1
13	d01	33
14	d01	75
15	d01	129
16	d01	209
17	d01	175
18	d01	88
19	d01	15
20	d01	6
21	d01	4
22	d01	2
23	d01	1
24	d01	2
1	d02	0
2	d02	0
3	d02	0
4	d02	2
5	d02	22
6	d02	20
7	d02	30
8	d02	13
9	d02	29
10	d02	59
11	d02	17
12	d02	5
13	d02	1
14	d02	3
15	d02	15
16	d02	29
17	d02	101
18	d02	99
19	d02	108
20	d02	86
21	d02	15
22	d02	6
23	d02	4
24	d02	2
1	d03	0
2	d03	0
3	d03	0
4	d03	0
5	d03	0
6	d03	2
7	d03	18
8	d03	44
9	d03	52
10	d03	34
11	d03	58
12	d03	69
13	d03	47
14	d03	47
15	d03	29
16	d03	33
17	d03	32
18	d03	55
19	d03	83
20	d03	122
21	d03	166
22	d03	155
23	d03	107
24	d03	56
1	d04	0
2	d04	0
3	d04	0
4	d04	0
5	d04	0
6	d04	0
7	d04	0
8	d04	0
9	d04	0
10	d04	0
11	d04	0
12	d04	0
13	d04	0
14	d04	0
15	d04	5
16	d04	10
17	d04	4
18	d04	4
19	d04	4
20	d04	9
21	d04	8
22	d04	7
23	d04	2
24	d04	0
1	d05	0
2	d05	0
3	d05	0
4	d05	0
5	d05	0
6	d05	0
7	d05	0
8	d05	0
9	d05	0
10	d05	0
11	d05	0
12	d05	0
13	d05	0
14	d05	0
15	d05	0
16	d05	1
17	d05	1
18	d05	4
19	d05	7
20	d05	6
21	d05	16
22	d05	8
23	d05	21
24	d05	7
1	d12	0
2	d12	0
3	d12	0
4	d12	1
5	d12	1
6	d12	1
7	d12	0
8	d12	2
9	d12	19
10	d12	1
11	d12	0
12	d12	0
13	d12	0
14	d12	0
15	d12	24
16	d12	42
17	d12	70
18	d12	146
19	d12	39
20	d12	14
21	d12	0
22	d12	0
23	d12	0
24	d12	0
1	d13	0
2	d13	0
3	d13	0
4	d13	0
5	d13	0
6	d13	0
7	d13	0
8	d13	3
9	d13	1
10	d13	0
11	d13	0
12	d13	0
13	d13	1
14	d13	4
15	d13	7
16	d13	7
17	d13	3
18	d13	14
19	d13	11
20	d13	14
21	d13	17
22	d13	11
23	d13	12
24	d13	7
1	d14	0
2	d14	0
3	d14	0
4	d14	0
5	d14	0
6	d14	0
7	d14	0
8	d14	0
9	d14	0
10	d14	0
11	d14	0
12	d14	0
13	d14	0
14	d14	0
15	d14	1
16	d14	3
17	d14	2
18	d14	1
19	d14	1
20	d14	0
21	d14	0
22	d14	0
23	d14	0
24	d14	0
1	dp15	0
2	dp15	0
3	dp15	0
4	dp15	0
5	dp15	0
6	dp15	0
7	dp15	0
8	dp15	0
9	dp15	0
10	dp15	0
11	dp15	0
12	dp15	0
13	dp15	0
14	dp15	0
15	dp15	0
16	dp15	0
17	dp15	1
18	dp15	6
19	dp15	0
20	dp15	0
21	dp15	0
22	dp15	0
23	dp15	0
24	dp15	0
1	d23	0
2	d23	0
3	d23	0
4	d23	0
5	d23	0
6	d23	0
7	d23	0
8	d23	0
9	d23	3
10	d23	13
11	d23	14
12	d23	3
13	d23	0
14	d23	2
15	d23	0
16	d23	2
17	d23	22
18	d23	55
19	d23	88
20	d23	123
21	d23	61
22	d23	27
23	d23	15
24	d23	10
1	d24	0
2	d24	0
3	d24	0
4	d24	0
5	d24	0
6	d24	0
7	d24	0
8	d24	0
9	d24	0
10	d24	1
11	d24	0
12	d24	0
13	d24	0
14	d24	0
15	d24	0
16	d24	0
17	d24	4
18	d24	1
19	d24	0
20	d24	0
21	d24	1
22	d24	0
23	d24	0
24	d24	0
1	d25	0
2	d25	0
3	d25	0
4	d25	0
5	d25	0
6	d25	0
7	d25	0
8	d25	0
9	d25	0
10	d25	0
11	d25	0
12	d25	0
13	d25	0
14	d25	0
15	d25	0
16	d25	0
17	d25	2
18	d25	2
19	d25	6
20	d25	4
21	d25	1
22	d25	2
23	d25	1
24	d25	2
1	d34	0
2	d34	0
3	d34	0
4	d34	0
5	d34	0
6	d34	0
7	d34	0
8	d34	0
9	d34	0
10	d34	0
11	d34	0
12	d34	0
13	d34	0
14	d34	0
15	d34	0
16	d34	2
17	d34	1
18	d34	6
19	d34	10
20	d34	12
21	d34	12
22	d34	3
23	d34	1
24	d34	0
1	d35	0
2	d35	0
3	d35	0
4	d35	0
5	d35	0
6	d35	0
7	d35	0
8	d35	0
9	d35	0
10	d35	0
11	d35	0
12	d35	0
13	d35	0
14	d35	0
15	d35	0
16	d35	0
17	d35	1
18	d35	3
19	d35	8
20	d35	7
21	d35	21
22	d35	23
23	d35	20
24	d35	7
1	d45	0
2	d45	0
3	d45	0
4	d45	0
5	d45	0
6	d45	0
7	d45	0
8	d45	0
9	d45	0
10	d45	0
11	d45	0
12	d45	0
13	d45	0
14	d45	0
15	d45	0
16	d45	0
17	d45	0
18	d45	2
19	d45	3
20	d45	3
21	d45	10
22	d45	5
23	d45	0
24	d45	1

## Sheet: SFig2leftcol
xmin	xmax	count	PANEL
-171.034	-160	3	1
-160	-148.966	10	1
-148.966	-137.931	34	1
-137.931	-126.897	44	1
-126.897	-115.862	110	1
-115.862	-104.828	375	1
-104.828	-93.7931	849	1
-93.7931	-82.7586	1148	1
-82.7586	-71.7241	1399	1
-71.7241	-60.6897	2000	1
-60.6897	-49.6552	2846	1
-49.6552	-38.6207	3678	1
-38.6207	-27.5862	3823	1
-27.5862	-16.5517	1183	1
-16.5517	-5.51724	308	1
-5.51724	5.51724	397	1
5.51724	16.5517	1230	1
16.5517	27.5862	993	1
27.5862	38.6207	846	1
38.6207	49.6552	809	1
49.6552	60.6897	532	1
60.6897	71.7241	305	1
71.7241	82.7586	153	1
82.7586	93.7931	117	1
93.7931	104.828	96	1
104.828	115.862	47	1
115.862	126.897	26	1
126.897	137.931	6	1
137.931	148.966	6	1
148.966	160	1	1
-171.034	-160	4	2
-160	-148.966	21	2
-148.966	-137.931	28	2
-137.931	-126.897	46	2
-126.897	-115.862	88	2
-115.862	-104.828	329	2
-104.828	-93.7931	835	2
-93.7931	-82.7586	1160	2
-82.7586	-71.7241	1184	2
-71.7241	-60.6897	1827	2
-60.6897	-49.6552	2508	2
-49.6552	-38.6207	2819	2
-38.6207	-27.5862	3070	2
-27.5862	-16.5517	3059	2
-16.5517	-5.51724	3127	2
-5.51724	5.51724	1163	2
5.51724	16.5517	962	2
16.5517	27.5862	1126	2
27.5862	38.6207	961	2
38.6207	49.6552	868	2
49.6552	60.6897	605	2
60.6897	71.7241	315	2
71.7241	82.7586	165	2
82.7586	93.7931	131	2
93.7931	104.828	112	2
104.828	115.862	78	2
115.862	126.897	53	2
126.897	137.931	33	2
137.931	148.966	18	2
148.966	160	3	2

## Sheet: SFig2rightcol
xmin	xmax	count	PANEL
-176.172	-167.138	11	1
-167.138	-158.103	46	1
-158.103	-149.069	35	1
-149.069	-140.034	50	1
-140.034	-131	87	1
-131	-121.966	168	1
-121.966	-112.931	231	1
-112.931	-103.897	229	1
-103.897	-94.8621	275	1
-94.8621	-85.8276	465	1
-85.8276	-76.7931	803	1
-76.7931	-67.7586	907	1
-67.7586	-58.7241	1063	1
-58.7241	-49.6897	1024	1
-49.6897	-40.6552	533	1
-40.6552	-31.6207	294	1
-31.6207	-22.5862	160	1
-22.5862	-13.5517	29	1
-13.5517	-4.51724	5	1
-4.51724	4.51724	26	1
4.51724	13.5517	84	1
13.5517	22.5862	47	1
22.5862	31.6207	29	1
31.6207	40.6552	18	1
40.6552	49.6897	5	1
49.6897	58.7241	1	1
58.7241	67.7586	6	1
67.7586	76.7931	0	1
76.7931	85.8276	0	1
85.8276	94.8621	0	1
-176.172	-167.138	9	2
-167.138	-158.103	47	2
-158.103	-149.069	40	2
-149.069	-140.034	51	2
-140.034	-131	91	2
-131	-121.966	153	2
-121.966	-112.931	257	2
-112.931	-103.897	282	2
-103.897	-94.8621	393	2
-94.8621	-85.8276	588	2
-85.8276	-76.7931	759	2
-76.7931	-67.7586	871	2
-67.7586	-58.7241	992	2
-58.7241	-49.6897	1130	2
-49.6897	-40.6552	1309	2
-40.6552	-31.6207	1352	2
-31.6207	-22.5862	810	2
-22.5862	-13.5517	142	2
-13.5517	-4.51724	107	2
-4.51724	4.51724	42	2
4.51724	13.5517	90	2
13.5517	22.5862	67	2
22.5862	31.6207	57	2
31.6207	40.6552	44	2
40.6552	49.6897	27	2
49.6897	58.7241	18	2
58.7241	67.7586	5	2
67.7586	76.7931	1	2
76.7931	85.8276	0	2
85.8276	94.8621	1	2
